# Supplementary material for: Horizontal and vertical growth of S. cerevisiae metabolic network
Source: BMC Evol Biol. 2011 Oct 14;11:301. doi: 10.1186/1471-2148-11-301 (PMC3216907; doi:10.1186/1471-2148-11-301)
Supplement: Additional file 2 — Supplementary Table 1. Detailed list of all the studied paralogous pairs. For each pair the paralogy assignment by all the three methods, the DiceM coefficient relative to both networks and the Pearson correlation coefficient of their expression levels with the relative P values are reported. [file 1471-2148-11-301-S2.XLS]

## Sheet: Foglio1
Enzyme1	Enzyme2	needle paralogous pairs	Ensembl paralogous pairs	Wapinski paralogous pairs	DiceM YBP	DiceM KEGG	Pearson coeff.	P value
Q0045	Q0105	Y	N	N	0	N/A	N/A	N/A
YAL038W	YOR347C	Y	Y	Y	1	1	0.03594121	=0.3618
YAL054C	YLR153C	Y	Y	N	1	1	-0.2759297	=2.029e-12
YAL060W	YLR070C	N	N	Y	0	N/A	0.2903522	=5.373e-14
YAL062W	YOR375C	Y	Y	Y	1	1	0.0999653	=0.01095
YBL011W	YKR067W	Y	Y	N	1	1	0.03231637	=0.409
YBL039C	YJR103W	Y	Y	Y	1	1	-0.1944647	=5.188e-07
YBL068W	YER099C	Y	Y	Y	1	1	0.2465606	=1.583e-10
YBL068W	YHL011C	Y	Y	N	1	1	0.7310433	<2.2e-16
YBL068W	YKL181W	Y	N	N	1	1	0.7271428	<2.2e-16
YBL068W	YOL061W	Y	N	N	1	1	0.5979361	<2.2e-16
YBR006W	YER073W	Y	N	N	0	0	-0.2019836	=2.351e-07
YBR006W	YMR169C	Y	N	N	0	0	N/A	N/A
YBR006W	YMR170C	Y	N	N	0	0	0.7107067	<2.2e-16
YBR006W	YOR374W	Y	N	N	0	0	0.6036047	<2.2e-16
YBR006W	YPL061W	Y	N	N	0	0	-0.02528056	=0.5187
YBR020W	YDR009W	Y	Y	Y	N/A	1	0.3620546	<2.2e-16
YBR038W	YNL192W	Y	Y	N	1	N/A	0.1038641	=0.00795
YBR084W	YGR204W	Y	N	N	1	1	N/A	N/A
YBR117C	YPR074C	Y	Y	Y	0.8	1	-0.2595131	=1.896e-11
YBR145W	YMR083W	Y	Y	Y	1	1	0.4562809	<2.2e-16
YBR145W	YMR303C	Y	Y	N	1	1	0.2509839	=1.153e-10
YBR145W	YOL086C	Y	Y	Y	1	1	0.3300275	<2.2e-16
YBR149W	YHR104W	Y	Y	N	0	N/A	0.6768175	<2.2e-16
YBR183W	YPL087W	Y	Y	Y	1	N/A	0.5400436	<2.2e-16
YBR218C	YGL062W	Y	Y	Y	1	1	0.3409366	<2.2e-16
YBR244W	YIR037W	Y	Y	Y	1	N/A	-0.02590118	=0.5075
YBR244W	YKL026C	Y	Y	N	1	N/A	-0.1791451	=3.96e-06
YBR249C	YDR035W	Y	Y	N	1	1	0.5788265	<2.2e-16
YBR263W	YLR058C	Y	Y	N	1	1	0.1850749	=1.787e-06
YBR299W	YGR287C	Y	Y	Y	N/A	1	0.3760399	<2.2e-16
YBR299W	YGR292W	Y	Y	Y	N/A	1	0.6250807	<2.2e-16
YBR299W	YIL172C	Y	Y	N	N/A	1	0.3815349	<2.2e-16
YBR299W	YJL216C	Y	Y	N	N/A	1	0.3287440	<2.2e-16
YBR299W	YJL221C	Y	Y	Y	N/A	1	0.3601987	<2.2e-16
YBR299W	YOL157C	Y	Y	N	N/A	1	0.2662107	=6.09e-12
YCL018W	YIL094C	Y	N	N	0	0	0.04269095	=0.2764
YCL018W	YNL037C	Y	N	N	0	0	0.1897801	=1.139e-06
YCL018W	YOR136W	Y	N	N	0	0	0.1120468	=0.004205
YCL040W	YFR053C	Y	Y	N	0.8	1	0.784504	<2.2e-16
YCL040W	YGL253W	Y	Y	N	0.8	1	-0.07653757	=0.05077
YCR005C	YNR001C	Y	Y	N	1	1	0.6852523	<2.2e-16
YCR005C	YPR001W	Y	N	Y	1	1	0.3775091	<2.2e-16
YCR034W	YLR372W	Y	Y	Y	1	N/A	0.7726165	<2.2e-16
YCR073W-A	YGR248W	N	Y	N	N/A	1	N/A	N/A
YCR073W-A	YHR163W	N	Y	N	N/A	1	N/A	N/A
YCR073W-A	YNR034W	Y	Y	Y	N/A	1	N/A	N/A
YCR105W	YMR318C	Y	Y	N	N/A	1	0.003583173	=0.9271
YCR107W	YDL243C	Y	Y	Y	N/A	1	0.3746392	<2.2e-16
YCR107W	YFL056C	Y	Y	Y	N/A	1	0.5867911	<2.2e-16
YCR107W	YJR155W	Y	Y	Y	N/A	1	0.4412829	<2.2e-16
YCR107W	YNL331C	Y	Y	Y	N/A	1	0.552304	<2.2e-16
YDL021W	YKL152C	Y	N	N	N/A	1	0.04552386	=0.2465
YDL022W	YOL059W	Y	Y	Y	1	N/A	0.2746738	=8.749e-13
YDL037C	YIR019C	N	N	Y	N/A	1	N/A	N/A
YDL066W	YLR174W	Y	Y	N	1	1	0.1741106	=8.42e-06
YDL066W	YNL009W	Y	Y	N	1	1	0.03624704	=0.3584
YDL078C	YKL085W	Y	N	N	1	1	0.319252	<2.2e-16
YDL078C	YOL126C	Y	Y	N	1	1	0.2388118	=6.389e-10
YDL080C	YDR380W	Y	Y	Y	0.67	0	0.08357197	=0.03342
YDL080C	YGR087C	Y	Y	Y	0.22	1	0.08456989	=0.03325
YDL080C	YLR044C	Y	Y	Y	0.22	1	-0.008328306	=0.8314
YDL080C	YLR134W	Y	Y	Y	0.22	1	0.02485288	=0.5251
YDL131W	YDL182W	Y	Y	Y	1	1	0.571267	<2.2e-16
YDL243C	YFL056C	Y	Y	Y	N/A	1	0.651036	<2.2e-16
YDL243C	YJR155W	Y	Y	Y	N/A	1	0.2960764	=1.066e-14
YDL243C	YNL331C	Y	Y	Y	N/A	1	0.506433	<2.2e-16
YDL246C	YJR159W	Y	Y	Y	N/A	1	N/A	N/A
YDL246C	YLR070C	Y	Y	Y	N/A	0	N/A	N/A
YDR072C	YKL004W	N	Y	N	0	N/A	0.1075160	=0.005842
YDR111C	YLR089C	Y	Y	Y	N/A	1	-0.3179018	<2.2e-16
YDR147W	YLR133W	Y	Y	N	0	0.5	0.09174224	=0.01979
YDR178W	YLR164W	Y	Y	Y	N/A	1	0.4988675	<2.2e-16
YDR226W	YER170W	Y	N	N	1	1	0.202092	=3.49e-07
YDR234W	YGL009C	N	Y	N	0	0	0.3104088	=4.441e-16
YDR234W	YJL200C	N	Y	N	0	0	0.6225119	<2.2e-16
YDR256C	YGR088W	Y	N	N	1	1	0.4086864	<2.2e-16
YDR272W	YOR040W	Y	Y	Y	1	N/A	0.3171971	<2.2e-16
YDR287W	YHR046C	Y	Y	N	1	1	-0.1984871	=3.512e-07
YDR321W	YLR155C	Y	Y	Y	1	1	-0.3102759	=4.176e-16
YDR321W	YLR157C	Y	Y	Y	1	1	-0.3042045	=2.958e-15
YDR321W	YLR158C	Y	Y	N	1	1	-0.339051	<2.2e-16
YDR321W	YLR160C	Y	Y	N	1	1	-0.3435441	<2.2e-16
YDR353W	YHR106W	Y	Y	Y	1	N/A	0.1741038	=8.844e-06
YDR368W	YHR104W	Y	N	N	N/A	0.57	0.4864744	<2.2e-16
YDR368W	YOR120W	Y	Y	N	N/A	1	0.3576997	<2.2e-16
YDR380W	YGR087C	Y	Y	Y	0.54	0	-0.07384816	=0.0646
YDR380W	YLR044C	Y	Y	Y	0.54	0	0.07812492	=0.04665
YDR380W	YLR134W	Y	Y	Y	0.54	0	0.01221624	=0.7561
YDR399W	YJR133W	Y	Y	Y	0	N/A	0.2505273	=7.592e-11
YDR441C	YML022W	Y	Y	Y	1	1	0.07892731	=0.04346
YDR502C	YLR180W	Y	Y	Y	1	1	0.6725442	<2.2e-16
YEL029C	YNR027W	Y	Y	Y	N/A	1	0.2961444	=9.992e-15
YER062C	YIL053W	Y	Y	Y	1	1	0.5754658	<2.2e-16
YER065C	YPR006C	Y	Y	N	N/A	1	0.4941367	<2.2e-16
YER070W	YIL066C	Y	Y	N	1	1	N/A	N/A
YER073W	YMR169C	Y	N	N	0	0.14	N/A	N/A
YER073W	YMR170C	Y	N	N	0	0.14	-0.2308838	=4.675e-09
YER073W	YOR374W	Y	Y	N	1	1	-0.3017094	=4.847e-15
YER073W	YPL061W	Y	Y	N	1	1	-0.08514679	=0.03047
YER081W	YIL074C	Y	Y	Y	1	1	N/A	N/A
YER090W	YNR033W	N	Y	N	0	N/A	-0.01114266	=0.7768
YER099C	YHL011C	Y	Y	N	1	1	0.3154145	<2.2e-16
YER099C	YKL181W	Y	N	N	1	1	0.2375341	=7.923e-10
YER099C	YOL061W	Y	N	N	1	1	0.2123687	=4.077e-08
YFL018C	YPL017C	Y	N	N	N/A	1	-0.04488939	=0.2648
YFL053W	YML070W	Y	Y	N	N/A	1	0.07013356	=0.07646
YFL056C	YJR155W	Y	Y	Y	N/A	1	0.4080774	<2.2e-16
YFL056C	YNL331C	Y	Y	Y	N/A	1	0.6781257	<2.2e-16
YFR015C	YLR258W	Y	Y	Y	1	N/A	0.6263447	<2.2e-16
YFR053C	YGL253W	Y	Y	Y	1	1	0.02599542	=0.5092
YGL009C	YJL200C	N	Y	N	0	0	0.457975	<2.2e-16
YGL125W	YPL023C	Y	Y	N	1	1	-0.07129792	=0.07373
YGL184C	YLR303W	N	Y	N	0	0	0.2366382	=1.237e-09
YGL202W	YHR137W	N	Y	N	1	0.73	-0.01727557	=0.6595
YGR010W	YLR328W	Y	Y	Y	1	1	N/A	N/A
YGR043C	YLR354C	Y	Y	Y	N/A	1	-0.08054412	=0.04329
YGR087C	YLR044C	Y	Y	Y	1	1	0.1745656	=9.522e-06
YGR087C	YLR134W	Y	Y	Y	1	1	0.2679049	=6.467e-12
YGR124W	YPR145W	Y	Y	Y	1	1	0.8097113	<2.2e-16
YGR180C	YJL026W	Y	N	N	1	1	0.7452145	<2.2e-16
YGR192C	YJL052W	Y	Y	N	1	1	0.7524974	<2.2e-16
YGR192C	YJR009C	Y	Y	Y	1	1	0.6428672	<2.2e-16
YGR240C	YMR205C	Y	Y	N	1	1	0.4623587	<2.2e-16
YGR248W	YHR163W	Y	Y	Y	1	1	-0.1402226	=0.0003289
YGR248W	YNR034W	N	Y	N	N/A	1	0.4903912	<2.2e-16
YGR254W	YHR174W	Y	Y	Y	1	1	0.8035186	<2.2e-16
YGR254W	YMR323W	Y	Y	N	N/A	1	0.1171541	=0.002735
YGR254W	YOR393W	Y	Y	N	N/A	1	N/A	N/A
YGR256W	YHR183W	Y	Y	Y	1	1	0.02778262	=0.4782
YGR287C	YGR292W	Y	Y	Y	N/A	1	0.3979795	<2.2e-16
YGR287C	YIL172C	Y	Y	N	N/A	1	0.5267452	<2.2e-16
YGR287C	YJL216C	Y	Y	N	N/A	1	0.3695084	<2.2e-16
YGR287C	YJL221C	Y	Y	Y	N/A	1	0.4595738	<2.2e-16
YGR287C	YOL157C	Y	Y	N	N/A	1	0.3692163	<2.2e-16
YGR292W	YIL172C	Y	Y	N	N/A	1	0.4517528	<2.2e-16
YGR292W	YJL216C	Y	Y	N	N/A	1	0.3746715	<2.2e-16
YGR292W	YJL221C	Y	Y	Y	N/A	1	0.4764014	<2.2e-16
YGR292W	YOL157C	Y	Y	N	N/A	1	0.3102350	=8.882e-16
YHL003C	YKL008C	Y	Y	Y	1	1	0.03101391	=0.4288
YHL011C	YKL181W	Y	N	N	1	1	0.817665	<2.2e-16
YHL011C	YOL061W	Y	N	N	1	1	0.6102538	<2.2e-16
YHL012W	YKL035W	Y	N	N	1	1	-0.2492403	=1.201e-10
YHR104W	YOR120W	Y	N	N	N/A	0.57	0.6692436	<2.2e-16
YHR123W	YNL130C	Y	Y	Y	0	0	0.5049028	<2.2e-16
YHR163W	YNR034W	N	Y	N	N/A	1	-0.06971023	=0.07506
YHR174W	YMR323W	Y	Y	N	N/A	1	0.03767169	=0.3368
YHR174W	YOR393W	Y	Y	N	N/A	1	N/A	N/A
YHR208W	YJR148W	Y	Y	N	1	1	-0.2000942	=2.423e-07
YHR216W	YLR432W	Y	Y	N	1	1	0.8515799	<2.2e-16
YHR216W	YML056C	Y	Y	N	1	1	N/A	N/A
YIL002C	YNL106C	N	Y	N	0.4	N/A	0.1897377	=1.022e-06
YIL002C	YOR109W	N	Y	N	0.4	N/A	0.3656138	<2.2e-16
YIL009W	YMR246W	Y	Y	N	1	1	0.3944374	<2.2e-16
YIL009W	YOR317W	Y	Y	N	1	1	-0.02030986	=0.605
YIL094C	YNL037C	Y	N	N	0	0	0.003268857	=0.9335
YIL094C	YOR136W	Y	N	N	0	0	0.02603002	=0.5054
YIL160C	YPL028W	Y	N	N	0	0.25	-0.1873416	=1.598e-06
YIL172C	YJL216C	Y	Y	N	N/A	1	0.3405408	<2.2e-16
YIL172C	YJL221C	Y	Y	N	N/A	1	0.758318	<2.2e-16
YIL172C	YOL157C	Y	Y	N	N/A	1	0.5711853	<2.2e-16
YIR031C	YNL117W	Y	Y	N	1	1	0.3877101	<2.2e-16
YIR037W	YKL026C	Y	Y	N	1	N/A	0.5360124	<2.2e-16
YJL045W	YKL148C	Y	Y	Y	1	1	0.5109461	<2.2e-16
YJL052W	YJR009C	Y	Y	N	1	1	0.621296	<2.2e-16
YJL134W	YKR053C	Y	Y	Y	1	N/A	-0.1448307	=0.0001954
YJL137C	YKR058W	N	Y	Y	1	N/A	0.2517254	=6.55e-11
YJL200C	YLR304C	Y	N	N	0.67	1	-0.1640512	=2.56e-05
YJL216C	YJL221C	Y	Y	N	N/A	1	0.382974	<2.2e-16
YJL216C	YOL157C	Y	Y	N	N/A	1	0.2553421	=5.919e-11
YJL221C	YOL157C	Y	Y	N	N/A	1	0.5582639	<2.2e-16
YJR130C	YLL058W	Y	Y	Y	N/A	1	0.1012773	=0.00944
YJR130C	YML082W	Y	Y	Y	N/A	1	-0.2899871	=1.134e-13
YJR155W	YNL331C	Y	Y	Y	N/A	1	0.6149425	<2.2e-16
YJR159W	YLR070C	Y	Y	Y	N/A	0	0.378489	<2.2e-16
YKL085W	YOL126C	Y	N	N	1	1	0.3719266	<2.2e-16
YKL088W	YKR072C	N	Y	Y	1	N/A	0.2725109	=1.392e-12
YKL088W	YOR054C	N	Y	Y	1	N/A	0.2091783	=7.697e-08
YKL088W	YOR074C	N	N	Y	0	0	-26.9465	=0.9995
YKL106W	YLR027C	Y	N	N	1	1	0.0749318	=0.05583
YKL127W	YMR105C	Y	Y	Y	1	1	-0.1170350	=0.002681
YKL132C	YMR113W	Y	Y	Y	N/A	1	0.06347817	=0.1084
YKL141W	YMR118C	Y	Y	Y	N/A	1	0.2244519	=6.335e-09
YKL181W	YOL061W	Y	Y	N	1	1	0.6948945	<2.2e-16
YKL211C	YNR033W	N	N	Y	0	N/A	0.0745626	=0.05763
YKR072C	YOR054C	Y	Y	Y	1	N/A	-0.05652022	=0.1494
YKR072C	YOR074C	N	N	Y	0	N/A	-0.0757711	=0.05241
YKR089C	YMR313C	N	Y	N	N/A	0.5	0.3266968	<2.2e-16
YLL058W	YML082W	Y	Y	Y	N/A	1	-0.2332462	=3.128e-09
YLR028C	YMR120C	Y	Y	Y	1	1	N/A	N/A
YLR044C	YLR134W	Y	Y	Y	1	1	0.862656	<2.2e-16
YLR146C	YPR069C	Y	N	N	0.25	0.8	0.361761	<2.2e-16
YLR155C	YLR157C	Y	Y	Y	1	1	0.9518555	<2.2e-16
YLR155C	YLR158C	Y	Y	N	1	1	0.938685	<2.2e-16
YLR155C	YLR160C	Y	Y	N	1	1	0.9235752	<2.2e-16
YLR157C	YLR158C	Y	Y	N	1	1	0.9139858	<2.2e-16
YLR157C	YLR160C	Y	Y	N	1	1	0.9299946	<2.2e-16
YLR158C	YLR160C	Y	Y	N	1	1	0.948196	<2.2e-16
YLR174W	YNL009W	Y	Y	Y	1	1	0.5413224	<2.2e-16
YLR260W	YOR171C	Y	Y	Y	1	1	0.3722186	<2.2e-16
YLR284C	YOR180C	Y	Y	Y	1	N/A	0.4298805	<2.2e-16
YLR307W	YLR308W	Y	Y	Y	1	N/A	0.2566969	=7.575e-11
YLR432W	YML056C	Y	Y	Y	1	1	N/A	N/A
YLR438W	YOL140W	Y	N	N	0	0.5	-0.1589203	=4.581e-05
YLR450W	YML075C	Y	Y	Y	1	1	0.01693803	=0.6652
YML106W	YMR271C	Y	Y	Y	1	1	-0.5942403	<2.2e-16
YMR083W	YMR303C	Y	Y	N	1	1	0.4371907	<2.2e-16
YMR083W	YOL086C	Y	Y	Y	1	1	0.5673936	<2.2e-16
YMR169C	YMR170C	Y	Y	Y	1	1	N/A	N/A
YMR169C	YOR374W	Y	N	N	0	0.14	N/A	N/A
YMR169C	YPL061W	Y	N	N	0	0.14	N/A	N/A
YMR170C	YOR374W	Y	N	N	0	0.14	0.6487289	<2.2e-16
YMR170C	YPL061W	Y	N	N	0	0.142857	0.01491214	=0.7067
YMR207C	YNR016C	Y	N	Y	0.8	N/A	0.1530847	=9.251e-05
YMR246W	YOR317W	Y	Y	Y	1	1	-0.4068134	<2.2e-16
YMR303C	YOL086C	Y	Y	N	1	1	0.5442459	<2.2e-16
YMR323W	YOR393W	Y	Y	N	N/A	1	N/A	N/A
YNL037C	YOR136W	Y	N	N	1	1	0.7851842	<2.2e-16
YNL104C	YOR108W	Y	Y	N	1	N/A	0.05235546	=0.1805
YNL106C	YOR109W	Y	Y	Y	1	1	0.1732552	=8.218e-06
YNR001C	YPR001W	Y	N	N	1	1	0.3625705	<2.2e-16
YNR057C	YNR058W	N	N	Y	0	0	0.5867624	<2.2e-16
YNR058W	YOL140W	N	Y	N	0	0	0.0756151	=0.05531
YOL055C	YPL258C	Y	Y	N	N/A	1	0.4308634	<2.2e-16
YOR054C	YOR074C	N	N	Y	0	N/A	-0.1094223	=0.005226
YOR374W	YPL061W	Y	Y	N	1	1	0.2643026	=6.244e-12
