# Supplementary material for: Horizontal and vertical growth of S. cerevisiae metabolic network
Source: BMC Evol Biol. 2011 Oct 14;11:301. doi: 10.1186/1471-2148-11-301 (PMC3216907; doi:10.1186/1471-2148-11-301)
Supplement: Additional file 3 — Supplementary Table 2. Paralogous pairs with no or partial functional overlap. The table reports the DiceP coefficient and the shortest path length for the pairs listed in Table 1. [file 1471-2148-11-301-S3.XLS]

## Sheet: Sheet1_2
Enzyme 1	Enzyme 2	Needle	Ensembl	Wapinski	YBP DiceM	KEGG DiceM	YBP s.p.l.	YBP DiceP	KEGG s.p.l.	KEGG DiceP
YBR149W	YHR104W	Y	Y	N	0	N/A	Unlinked	0	N/A	N/A
YDL080C	YDR380W	Y	Y	Y	0.666667	0	10.9	0.67	8.5	0
YDL246C	YLR070C	Y	Y	Y	N/A	0	N/A	N/A	5	0
YDR147W	YLR133W	Y	Y	N	0	0.5	9	0	6.5	1
YDR380W	YGR087C	Y	Y	Y	0.545455	0	9.4	0.5	8.5	0
YDR380W	YLR044C	Y	Y	Y	0.545455	0	9.4	0.5	8.5	0
YDR380W	YLR134W	Y	Y	Y	0.545455	0	9.4	0.5	8.5	0
YDR399W	YJR133W	Y	Y	Y	0	N/A	1.75	0.8	N/A	N/A
YHR123W	YNL130C	Y	Y	Y	0	0	4.5	0	4.5	1
YJR159W	YLR070C	Y	Y	Y	N/A	0	N/A	N/A	5	0
